# Supplementary material for: LncMIR181A1HG is a novel chromatin-bound epigenetic suppressor of early stage osteogenic lineage commitment
Source: Sci Rep. 2022 May 11;12:7770. doi: 10.1038/s41598-022-11814-4 (PMC9095685; doi:10.1038/s41598-022-11814-4)
Supplement: Supplementary file 2 — Supplementary Information 2. [file 41598_2022_11814_MOESM2_ESM.xlsx]

## Sheet: Sheet1
lncMIR181A1HG in Adult Human Tissues
Sample
Adipose_53yr_ENCFF222EUQ
Adipose_54yr_ENCFF665BAC
Adrenal_gland_51yr_ENCFF423RWS
Adrenal_gland_53yr_ENCFF107OTF
articular_chondrocyte_ENCLB555AXA
articularchondrocyte_ENCLB555ASX
astrocyte_ENCLB773OBJ
Breast_51yr_ENCFF613GRK
Breast_53yr_ENCFF856BED
Colon_37yr_ENCFF992NAN
Colon_51yr_ENCFF097YEA
heart_34yr_ENCFF001RTR
Liver_34yr_ENCFF001RTX
Liver_53yr_ENCFF906OKN
Lung_37_ENCFF801ZKX
Lung_51yr_ENCFF223QXV
Foreskin_ENCLB575CLO
Nerve_51yr_ENCFF775AKZ
Nerve_54yr_ENCFF500BA
ovary_51yr_ENCFF017FUT
ovary_53yr_ENCFF454PGN
Pancreas_51yr_ENCFF285HWP
Pancreas_53yr_ENCFF444CRZ
Prostate_37yr_ENCFF994FDH
Prostate_54yr__ENCFF638FRV
Skin_51yr_ENCFF052TFM
skin_53yr_ENCFF235JEO
Spleen_51yr_ENCFF361OLP
Stomach_51yr_ENCFF747OZB
Stomach_54yr_ENCFF438GBR
Testis_37yr_ENCFF140UYT
Testis_53yr_ENCFF961NRE
Thyroid_51yr_ENCFF415QZI
Thyroid_53yr_ENCFF481IQE
Uterus_51yr_ENCFF468EIW
Uterus_53yr_ENCFF208XMO
Vagina_53yr_ENCFF147FWX
Supplementary Table 1: MIR181A1HG expression was analyzed in datasets from twenty-one adult human tissues downloaded from the ENCODE project [50].
