# Supplementary material for: LncMIR181A1HG is a novel chromatin-bound epigenetic suppressor of early stage osteogenic lineage commitment
Source: Sci Rep. 2022 May 11;12:7770. doi: 10.1038/s41598-022-11814-4 (PMC9095685; doi:10.1038/s41598-022-11814-4)
Supplement: Supplementary file 3 — Supplementary Information 3. [file 41598_2022_11814_MOESM3_ESM.xls]

## Sheet: ChIRP Probes
ChIRP Probes, qPCR Primers, and gRNA Sequences
MIR181A1HGa probe set
Homo_sapiens_ENST00000660348_1_sequence
ENST00000660348_ChIRP_1	ctgtggaagctgtactatct	1	0.45
ENST00000660348_ChIRP_2	gcttcataaagtcactcgga	54	0.45
ENST00000660348_ChIRP_3	gccggagaggaaggtagaaa	76	0.55
ENST00000660348_ChIRP_4	ggtaattttgccaggatcta	196	0.4
ENST00000660348_ChIRP_5	ctaattttagggtaccacca	324	0.4
ENST00000660348_ChIRP_6	aagatttaggtctgcctcta	921	0.4
ENST00000660348_ChIRP_7	tagagttgcattcattagcc	984	0.4
ENST00000660348_ChIRP_8	ttggcataaaatgctcctct	1037	0.4
ENST00000660348_ChIRP_9	aagtatagggtttgcaagcc	1062	0.45
ENST00000660348_ChIRP_10	ctaaagctttgttgccttga	1163	0.4
ENST00000660348_ChIRP_11	aagacgcatgtggctgttta	1347	0.45
ENST00000660348_ChIRP_12	cctcaaaccgaggtgtattg	1370	0.5
ENST00000660348_ChIRP_13	gatcacacagcagtcattgg	1445	0.5
ENST00000660348_ChIRP_14	cctttggtggtctgaataat	1473	0.4
ENST00000660348_ChIRP_15	ggctaaagattggtgggaga	1507	0.5
ENST00000660348_ChIRP_16	ttcctcagccactacataaa	1533	0.4
ENST00000660348_ChIRP_17	agccaaattctgagtccaat	1635	0.4
ENST00000660348_ChIRP_18	ttgagtttgtcaggtactgt	1673	0.4
ENST00000660348_ChIRP_19	ttcaaggacctttgacttgg	1696	0.45
ENST00000660348_ChIRP_20	gtctactgattgtacacctt	1719	0.4
MIR181A1HGb probe set
Homo_sapiens_ENST00000665868_1_sequence
ENST00000665868_ChIRP_1
ENST00000665868_ChIRP_2	tacagcccatgtgaaagaca	9	0.45
ENST00000665868_ChIRP_3	ctgtactatctgcagttctg	42	0.45
ENST00000665868_ChIRP_4	ggtaattttgccaggatcta	246	0.4
ENST00000665868_ChIRP_5	ctaattttagggtaccacca	374	0.4
ENST00000665868_ChIRP_6	cctaagtgatgtggcataca	558	0.45
ENST00000665868_ChIRP_7	cagtctcctctaatgtgtat	602	0.4
ENST00000665868_ChIRP_8	gatgagacagtcgaagcgtc	632	0.55
ENST00000665868_ChIRP_9	ggcaccaagatgcttattac	661	0.45
ENST00000665868_ChIRP_10	ttggttaggtccttcaaagg	755	0.45
ENST00000665868_ChIRP_11	caacccttcattttatctct	1134	0.35
ENST00000665868_ChIRP_12	ctttaaattgcctgactcca	1198	0.4
ENST00000665868_ChIRP_13	catcttcaaaactgggagcc	1278	0.5
ENST00000665868_ChIRP_14	cagaggccaagaactacagt	1453	0.5
ENST00000665868_ChIRP_15	ctctattttctggggacatc	1490	0.45
ENST00000665868_ChIRP_16	atcattttgttggtgatcct	1645	0.35
ENST00000665868_ChIRP_17	ctcaaacagtcctaaccagt	1935	0.45
ENST00000665868_ChIRP_18	atccctttgttctggttaaa	2218	0.35
ENST00000665868_ChIRP_19	agcaacgactttttgctctt	2717	0.4
ENST00000665868_ChIRP_20	gttaatcctaaggcagtctt	2749	0.4
ENST00000665868_ChIRP_21	attgtggagacggagaacgc	2907	0.55
NEAT1 probe set
Homo_sapiens_ENST00000501122_2_sequence
ENST00000501122_ChIRP_1	ttaccaacaataccgactcc	984	0.45
ENST00000501122_ChIRP_2	agtaacaaaccacggtccat	1142	0.45
ENST00000501122_ChIRP_3	catctgctgtggacttttta	1410	0.4
ENST00000501122_ChIRP_4	ttcatgggctctggaacaag	1466	0.5
ENST00000501122_ChIRP_5	ttctacagcttagggatctt	1592	0.4
ENST00000501122_ChIRP_6	tacaaggcatcaatctgcgt	1633	0.45
ENST00000501122_ChIRP_7	cttctccgagaaacgcacaa	1713	0.5
ENST00000501122_ChIRP_8	tctaatatatccccagtcta	1790	0.35
ENST00000501122_ChIRP_9	caaactagacctgccatttc	1897	0.45
ENST00000501122_ChIRP_10	ctcctagtaatctgcaatgc	1929	0.45
ENST00000501122_ChIRP_11	aaagagcactaccggtgtac	1962	0.5
ENST00000501122_ChIRP_12	tcctcttactagaatgccaa	2041	0.4
ENST00000501122_ChIRP_13	ctaagcaacttctcacttcc	2348	0.45
ENST00000501122_ChIRP_14	cctttggttctcggaaaact	2496	0.45
ENST00000501122_ChIRP_15	ccaggaggaagctggtaaag	2555	0.55
ENST00000501122_ChIRP_16	gtggtcccttaaatacgtta	2799	0.4
ENST00000501122_ChIRP_17	agaagagcccatctaatctc	2826	0.45
ENST00000501122_ChIRP_18	catgtagtaaaggcacctcg	3260	0.5
ENST00000501122_ChIRP_19	agttcttaccatacagagca	3629	0.4
ENST00000501122_ChIRP_20	aaggcaatgtgataggggtc	3763	0.5
ENST00000501122_ChIRP_21	tcctacatggccttaattac	3843	0.4
ENST00000501122_ChIRP_22	cacagaacagcagtgcaagg	4383	0.55
ENST00000501122_ChIRP_23	ggtcaccaagatataacggc	4695	0.5
ENST00000501122_ChIRP_24	agaaagaggaccctggattc	4836	0.5
ENST00000501122_ChIRP_25	acatttataccccgtgaatc	5099	0.4
ENST00000501122_ChIRP_26	actgcacatggagaggttag	5648	0.5
ENST00000501122_ChIRP_27	tgcaccataatgagtaccac	5704	0.45
ENST00000501122_ChIRP_28	tacctgttcatcttttcgta	5855	0.35
ENST00000501122_ChIRP_29	gtcttctgaattgaaccctg	7135	0.45
ENST00000501122_ChIRP_30	cattcaggaaacatcagcct	7164	0.45
Supplementary Table 2: Tiled ChIRP biotin-labelled probe sets for MIR181A1HGa (ENST00000660348), MIR181A1HGb (ENST00000665868) and for the control lncRNA NEAT1 (ENST00000501122). qPCR primers complementary to promoters and regulatory regions for SOX5 and lncRNA MIR181A1HG; qPCR primers to detect expression of PTCH1, NFIA, ANK2, TCF4 and TP53 genes designed using NCBI Primer Blast (https://www.ncb…

## Sheet: qPCR Primer sets
Primers	Region	Feat	Seq	Len	Mode
SOX5_E1598874_f	chr12:23,949,417-23,949,654	E1598874 prom	GCTAACAAGATTGCAGAAGCCC	73	Primer_Blast
SOX5_E1598874_r			TCATTGGAAGATGCTCCCCC	73
SOX5_E1598875_f	chr12:23,949,652-23,950,025	E1598875 prom	ACAAACACGTTTTGGGGGAGC	143	Primer_Blast
SOX5_E1598875_r			TCCAGCATGCTTACTGACCCT	143
SOX5_E1599170_f	chr12:24,562,136-24,562,455	E1599170 prom	GGTCTGCCCACAACAACATC	85	Primer_Blast
SOX5_E1599170_r			AGGAGGCATTAACGAGACCG	85
SOX5_E1599171_f	chr12:24,562,463-24,562,640	E1599171 prom	AAGGACGAGGTGAAATCCCTTTG	70	Primer_Blast
SOX5_E1599171_r			TTGCACTCGCATTGTGTTGTTT	70
MIR181AHG_E1410085_f	chr1:198,937,323-198,937,677	E1410085 prom	CACTCGGAACTCAGCCACTT	106	Primer_Blast
MIR181AHG_E1410085_r			CCCTGTCTTTCACATGGGCT	106
MIR181AHG_E1410084_f	chr1:198,936,689-198,937,015	E1410084 EnhP	AGCTATTTGCCCCCAAGTGTC	90	Primer_Blast
MIR181AHG_E1410084_r			ACTGACAAGGGCACCATAGAC	90
MIR181AHG_E1410082_f	chr1:198,936,088-198,936,345	E1410082 EnhP	AGAAAGCAGTAATGCAGGAACA	86	Primer_Blast
MIR181AHG_E1410082_r			ACAGAAGCAACATACAATGCAG	86
MIR181AHG_ENST00000692165_E2_f	chr1:198,935,117-198,935,784	ENST00000692165_E2	TGAGGCTGTCTAGGGTAAGAGAA	86	Primer_Blast
MIR181AHG_ENST00000692165_E2_r			GTGCAGATCCGGGATGGAAG	86
MIR181AHG_ENST00000692165_E1_f	chr1:198,937,165-198,937,471	ENST00000692165_E1	TCATGCCGGAGAGGAAGGTA	78	Primer_Blast
MIR181AHG_ENST00000692165_E1_r			AGCAAGGGATGTCTGAGCAC	78
MIR181AHG_ENST00000665868_E2_f	chr1:198,897,775-198,900,574	ENST00000665868_E2	ACTGTCAGACGCAGAAGTGTC	97	Primer_Blast
MIR181AHG_ENST00000665868_E2_r			GTGGTGGCAACCAAATCAGC	97
MIR181AHG_ENST00000660348_E3_f	chr1:198,777,855-198,779,305	ENST00000660348_E3	AGTCAAGCCAACCGCATGAT	80	Primer_Blast
MIR181AHG_ENST00000660348_E3_r			TCCAGCAAGGACTAAGCTTGAA	80
PTCH1	5727	NM_000264, NM_001083602, NM_001083603, NM_001083604, NM_001083605, NM_001083606, NM_001083607, NM_001354918, NM_001354919, NR_149061, NM_001083607.1, NM_000264.1, NM_000264.2, NM_000264.3, NM_001083602.1, NM_001083604.1, NM_001083605.1, NM_001083603.1, NM_001083606.1, BC043542, BC152919, BF195352, BM974119, BX117041, NM_001083602.3, NM_000264.5, NM_001083606.3, NM_001083605.2, NM_001083604.2, NM_…	GCTGCACTACTTCAGAGACTGG	85
			CACCAGGAGTTTGTAGGCAAGG	85
NFIA	4774	NM_001134673, NM_001145511, NM_001145512, NM_005595, NM_005595.1, NM_005595.2, NM_005595.3, NM_005595.4, NM_001134673.1, NM_001134673.2, NM_001134673.3, NM_001145512.1, NM_001145511.1, BC022264, BX537823, NM_001145511.2, NM_001145512.2, NM_005595.5, NM_001134673.4	GTGGAGGATGAAATGGACAGTCC	80
			CTGCTGAAACCAGACTTCTCCG	80
ANK2	287	NM_001127493, NM_001148, NM_020977, NM_001354225, NM_001354228, NM_001354230, NM_001354231, NM_001354232, NM_001354235, NM_001354236, NM_001354237, NM_001354239, NM_001354240, NM_001354241, NM_001354242, NM_001354243, NM_001354244, NM_001354245, NM_001354246, NM_001354249, NM_001354252, NM_001354253, NM_001354254, NM_001354255, NM_001354256, NM_001354257, NM_001354258, NM_001354260, NM_001354261,…	CCATCTACGTTGATTGTTTCGGC	72
			GGTTCCTGAGTCGTATCGCGTA	72
TP53	7157	NM_000546, NM_001126112, NM_001126113, NM_001126114, NM_001126115, NM_001126116, NM_001126117, NM_001126118, NM_001276695, NM_001276696, NM_001276697, NM_001276698, NM_001276699, NM_001276760, NM_001276761, NM_000546.1, NM_000546.2, NM_000546.3, NM_000546.4, NM_000546.5, NM_001126116.1, NM_001126117.1, NM_001126115.1, NM_001126114.1, NM_001126114.2, NM_001126113.1, NM_001126113.2, NM_001126112.1,…	CCTCAGCATCTTATCCGAGTGG	81
			TGGATGGTGGTACAGTCAGAGC	81
TCF4	6925	NM_001083962, NM_001243226, NM_001243227, NM_001243228, NM_001243230, NM_001243231, NM_001243232, NM_001243233, NM_001243234, NM_001243235, NM_001243236, NM_003199, NM_001306207, NM_001306208, NM_001330604, NM_001330605, NM_001348211, NM_001348212, NM_001348213, NM_001348214, NM_001348215, NM_001348216, NM_001348217, NM_001348218, NM_001348219, NM_001348220, NM_003199.1, NM_003199.2, NM_001083962…	GCCTCTTCACAGTAGTGCCATG	85
			GCTGGTTTGGAGGAAGGATAGC	85

## Sheet: gRNA 
Name	Seq	Location	Protospacer Adjacent Motif (PAM)	MIT Guide Specificity Score	Number of potential off-targets
					0 mismatch	1 mismatch	2 mismatch	3 mismatch
MIR181A1HG_1	TACAGCCCATGTGAAAGACA	chr1:198,937,444-198,937,463	GGG	68	0	0	1	14
MIR181A1HG_2	GCAGATAGTACAGCTTCCAC	chr1:198937401-198937423	AGG	89	0	0	1	13
MIR181A1HG_3	AAGTGCTTCATAAAGTCACT	chr1:198937345-198937367	CGG	70	0	0	0	22
Control	GGGAGGCAACTGAATCCCGG	NA	NA	NA
